# Supplementary material for: Lifitegrast Degradation: Products and Pathways
Source: Pharmaceutics. 2025 Oct 4;17(10):1299. doi: 10.3390/pharmaceutics17101299 (PMC12567358; doi:10.3390/pharmaceutics17101299)
Supplement: Supplementary file 1 [file pharmaceutics-17-01299-s001.zip]

Archive with 1 entries (1 files):
- pharmaceutics-3879422-supplementary.pdf
